# Supplementary material for: Using Local Ecological Knowledge to Search for Non-Native Species in Natura 2000 Sites in the Central Mediterranean Sea: An Approach to Identify New Arrivals and Hotspot Areas
Source: Biology (Basel). 2023 Aug 23;12(9):1158. doi: 10.3390/biology12091158 (PMC10525112; doi:10.3390/biology12091158)
Supplement: Supplementary file 1 [file biology-12-01158-s001.zip]

Archive with 1 entries (1 files):
- biology-2494082-supplementary.pdf
